# Supplementary material for: Esophageal squamous cell carcinoma with low mitochondrial copy number has mesenchymal and stem-like characteristics, and contributes to poor prognosis
Source: PLoS One. 2018 Feb 15;13(2):e0193159. doi: 10.1371/journal.pone.0193159 (PMC5814088; doi:10.1371/journal.pone.0193159)
Supplement: S1 Table — (XLSX) [file pone.0193159.s004.xlsx]

## Sheet: Sheet1
Variable	Univariate analysis			Multivariate analysis
	HR (95% CI)	p value		HR (95% CI)	p value
pT (3-4 vs. 0-2)	2.974 (1.519-6.005)	0.002*		2.301 (1.116-4.891)	0.024*
pN (1-3 vs. 0)	2.089 (1.047-4.443)	0.036*		1.463 (0.696-3.253)	0.321
Lymphatic invasion (positive vs. negative)	1.652 (0.761-4.115)	0.214
Venous invasion (positive vs. negative)	1.753 (0.898-3.437)	0.1
mtDNA copy number (low vs. high)	2.663 (1.346-5.548)	0.005*		2.281 (1.144-4.781)	0.019*
